# Supplementary material for: Transcriptome and Coexpression Network Analyses Provide In-Sights into the Molecular Mechanisms of Hydrogen Cyanide Synthesis during Seed Development in Common Vetch (Vicia sativa L.)
Source: Int J Mol Sci. 2022 Feb 18;23(4):2275. doi: 10.3390/ijms23042275 (PMC8878228; doi:10.3390/ijms23042275)
Supplement: Supplementary file 1 [file ijms-23-02275-s001.zip]

Archive with 2 entries (2 files):
- ijms-1565579-supplementary materials figures.pdf
- Supplementary tables.xlsx
